# Supplementary material for: The Vital Role of the CAMTA Gene Family in Phoebe bournei in Response to Drought, Heat, and Light Stress
Source: Int J Mol Sci. 2024 Sep 10;25(18):9767. doi: 10.3390/ijms25189767 (PMC11432206; doi:10.3390/ijms25189767)
Supplement: Supplementary file 1 [file ijms-25-09767-s001.zip]

Archive with 7 entries (7 files):
- Sequences.pdf
- Table S1.xls
- Table S2..xls
- Table S3.xls
- Table S4.xls
- Table S5.xls
- Table S6.xls
