# Supplementary material for: The Vital Role of the CAMTA Gene Family in Phoebe bournei in Response to Drought, Heat, and Light Stress
Source: Int J Mol Sci. 2024 Sep 10;25(18):9767. doi: 10.3390/ijms25189767 (PMC11432206; doi:10.3390/ijms25189767)
Supplement: Supplementary file 1 [file ijms-25-09767-s001.zip › Table S1.xls]

## Sheet: Sheet1
Table 1. 10 motifs sequences in P. bournei CAMTA.
MOTIF	Sequence	Width	Sites	E-value
MOTIF1	GVDINFRDSNGWTALHWAAVYGREQMVAL	29	17	2.1e-174
MOTIF2	RKDGHNWRKKKDGKTVKEAHERLKVGNVDVLHCYYAHGEQNPNFQRRSYW	50	7	8.1e-203
MOTIF3	NWSQLCATCKIVRPLRAKHCSTCDRCVEQFDHHCPWVSNCIGKKNKWDFF	50	4	7.7e-119
MOTIF4	HWACMFGEVEVPAEVVQAGVLRCLAPTH	28	13	3.1e-118
MOTIF5	HTAAVRIQKKYRGWKGRKEFLTLRQRIVKIQAHVRGHQVRKKY	43	7	2.3e-141
MOTIF6	QLFSILEVSPNWAYSTEETKVJITGTFLC	29	9	2.9e-105
MOTIF7	DVLDNEGQGVJHLAAGLGYEW	21	15	5.5e-96
MOTIF8	PTGRTPADLASSKGHKGIAGYLAE	24	12	1.1e-100
MOTIF9	AGKVPFYITCDNREPCSEVREFEYRIKPT	29	8	1.1e-77
MOTIF10	KILWSVGILEKVILRWRRKGSGLRGFRAE	29	7	7.4e-78
