# Supplementary material for: The Vital Role of the CAMTA Gene Family in Phoebe bournei in Response to Drought, Heat, and Light Stress
Source: Int J Mol Sci. 2024 Sep 10;25(18):9767. doi: 10.3390/ijms25189767 (PMC11432206; doi:10.3390/ijms25189767)
Supplement: Supplementary file 1 [file ijms-25-09767-s001.zip › Table S2..xls]

## Sheet: KaKs
	Table 2.Ka/Ks between gene pairs of PbCAMTAS
	Gene name	Gene name	Ka	Ks	Ka/Ks
	PbCAMTA1	PbCAMTA3	0.314987	0.789995	0.39872
	PbCAMTA2	PbCAMTA1	0.1851	0.480365	0.385332
	PbCAMTA2	PbCAMTA3	0.297404	0.866828	0.343094
	PbCAMTA4	PbCAMTA8	0.660463	2.14059	0.308543
	PbCAMTA7	PbCAMTA6	0.12713	0.519579	0.24468
	PbCAMTA16	PbCAMTA17	0.139176	0.578904	0.240412
	PbCAMTA16	PbCAMTA15	0.0747337	0.525497	0.142215
	PbCAMTA17	PbCAMTA15	0.0367796	0.0544751	0.675163
