# Supplementary material for: The Vital Role of the CAMTA Gene Family in Phoebe bournei in Response to Drought, Heat, and Light Stress
Source: Int J Mol Sci. 2024 Sep 10;25(18):9767. doi: 10.3390/ijms25189767 (PMC11432206; doi:10.3390/ijms25189767)
Supplement: Supplementary file 1 [file ijms-25-09767-s001.zip › Table S3.xls]

## Sheet: Sheet1
Table 3.Number of cis-elements of each PbCAMTA
Name	light	anaerobic	MeJA	Flavonoid	GBRE	drought	SARE	Defense and Stress	Zein	abscisic acid	LTR	AuxRE
PbCAMTA12	12	3	2	1	1	1	4	1	0	0	0	0
PbCAMTA5	13	1	2	0	2	0	3	0	1	3	0	0
PbCAMTA4	9	1	6	0	0	1	2	1	0	1	0	0
PbCAMTA3	6	4	2	0	0	0	1	0	1	2	1	0
PbCAMTA7	13	0	4	0	1	1	1	0	0	3	0	0
PbCAMTA9	12	4	0	1	2	1	0	0	0	1	0	1
PbCAMTA8	13	2	4	0	0	0	0	0	0	5	0	2
PbCAMTA15	9	0	2	0	1	0	1	0	1	2	0	0
PbCAMTA2	13	2	10	0	2	0	3	2	0	0	0	0
PbCAMTA17	3	0	2	0	0	2	1	1	2	0	1	1
PbCAMTA11	10	0	6	0	5	1	1	0	1	1	0	1
PbCAMTA6	13	3	6	0	1	0	0	1	1	1	0	1
PbCAMTA16	12	4	6	0	1	0	2	0	0	4	0	1
PbCAMTA14	6	4	2	1	1	0	0	1	1	0	0	2
PbCAMTA13	12	1	2	0	1	1	0	0	2	3	0	0
PbCAMTA10	10	3	2	0	1	0	1	0	2	2	3	0
PbCAMTA1	7	0	2	0	4	4	1	1	1	0	0	1
