# Supplementary material for: The Vital Role of the CAMTA Gene Family in Phoebe bournei in Response to Drought, Heat, and Light Stress
Source: Int J Mol Sci. 2024 Sep 10;25(18):9767. doi: 10.3390/ijms25189767 (PMC11432206; doi:10.3390/ijms25189767)
Supplement: Supplementary file 1 [file ijms-25-09767-s001.zip › Table S4.xls]

## Sheet: Sheet1
Table 4. proteins in A.thaliana aligned with PbCAMTAs
#queryIndex	queryItem	stringId	identity	bitscore	preferredName	annotation
1	PbCAMTA1	3702.Q9FYG2	39.3	634.8	CAMTA4	Calmodulin-binding transcription activator 4; Transcription activator that binds to the DNA consensus sequence 5'-[ACG]CGCG[GTC]-3' (By similarity). Regulates transcriptional activity in response to calcium signals (Probable). Binds calmodulin in a calcium-dependent manner (By similarity). Involved together with CAMTA2 and CAMTA3 in the positive regulation of a general stress response.
2	PbCAMTA2	3702.Q9FYG2	44.3	753.8	CAMTA4	Calmodulin-binding transcription activator 4; Transcription activator that binds to the DNA consensus sequence 5'-[ACG]CGCG[GTC]-3' (By similarity). Regulates transcriptional activity in response to calcium signals (Probable). Binds calmodulin in a calcium-dependent manner (By similarity). Involved together with CAMTA2 and CAMTA3 in the positive regulation of a general stress response.
3	PbCAMTA3	3702.Q9FYG2	43.9	692.2	CAMTA4	Calmodulin-binding transcription activator 4; Transcription activator that binds to the DNA consensus sequence 5'-[ACG]CGCG[GTC]-3' (By similarity). Regulates transcriptional activity in response to calcium signals (Probable). Binds calmodulin in a calcium-dependent manner (By similarity). Involved together with CAMTA2 and CAMTA3 in the positive regulation of a general stress response.
4	PbCAMTA4	3702.O23463	50.3	805.8	CAMTA5	Calmodulin-binding transcription activator 5; Transcription activator. Binds to the DNA consensus sequence 5'-[ACG]CGCG[GTC]-3' (By similarity). Regulates transcriptional activity in response to calcium signals (Probable). Binds calmodulin in a calcium-dependent manner (By similarity). Involved in response to cold. Contributes together with CAMTA3 to the positive regulation of the cold-induced ex…
5	PbCAMTA5	3702.O23463	42.8	438.3	CAMTA5	Calmodulin-binding transcription activator 5; Transcription activator. Binds to the DNA consensus sequence 5'-[ACG]CGCG[GTC]-3' (By similarity). Regulates transcriptional activity in response to calcium signals (Probable). Binds calmodulin in a calcium-dependent manner (By similarity). Involved in response to cold. Contributes together with CAMTA3 to the positive regulation of the cold-induced ex…
6	PbCAMTA6	3702.Q8GSA7	45.9	857.8	CAMTA3	Calmodulin-binding transcription activator 3; Transcription activator that binds to the DNA consensus sequence 5'-[ACG]CGCG[GTC]-3'. Binds calmodulin in a calcium-dependent manner in vitro. Regulates transcriptional activity in response to calcium signals (Probable). Involved in freezing tolerance in association with CAMTA1 and CAMTA2. Required for the cold-induced expression of DREB1B/CBF1, DREB…
7	PbCAMTA7	3702.Q8GSA7	47.7	870.9	CAMTA3	Calmodulin-binding transcription activator 3; Transcription activator that binds to the DNA consensus sequence 5'-[ACG]CGCG[GTC]-3'. Binds calmodulin in a calcium-dependent manner in vitro. Regulates transcriptional activity in response to calcium signals (Probable). Involved in freezing tolerance in association with CAMTA1 and CAMTA2. Required for the cold-induced expression of DREB1B/CBF1, DREB…
8	PbCAMTA8	3702.Q6NPP4	40.6	565.1	CAMTA2	Calmodulin-binding transcription activator 2; Transcription activator that binds to the DNA consensus sequence 5'-[ACG]CGCG[GTC]-3' (By similarity). Regulates transcriptional activity in response to calcium signals (Probable). Binds calmodulin in a calcium-dependent manner (By similarity). Involved in freezing tolerance in association with CAMTA1 and CAMTA3. Contributes together with CAMTA1 and C…
9	PbCAMTA9	3702.Q8GSA7	37.6	214.9	CAMTA3	Calmodulin-binding transcription activator 3; Transcription activator that binds to the DNA consensus sequence 5'-[ACG]CGCG[GTC]-3'. Binds calmodulin in a calcium-dependent manner in vitro. Regulates transcriptional activity in response to calcium signals (Probable). Involved in freezing tolerance in association with CAMTA1 and CAMTA2. Required for the cold-induced expression of DREB1B/CBF1, DREB…
10	PbCAMTA10	3702.Q9SAR5	50.4	169.5	AKR2A	Ankyrin repeat domain-containing protein 2A; Exhibits chaperone activity toward chloroplast outer envelope membrane, mitochondrion outer membrane, endoplasmic reticulum membrane and peroxisomal proteins, by recruiting specific proteins containing a single transmembrane associated with an AKR2A-binding sequence (ABS) and subsequently binding glycolipids (e.g. monogalactosyldiacylglycerol (MGDG) an…
11	PbCAMTA11	3702.Q9SQK3	56.1	89	EMB506	Ankyrin repeat domain-containing protein EMB506, chloroplastic; Involved in the initial differentiation of the proplastid during the embryo development. Also required for correct cotyledon, true leaf and cauline leaf margin development.
12	PbCAMTA12	3702.Q05753	49.8	186.4	AKRP	Ankyrin repeat domain-containing protein, chloroplastic; Involved in the initial differentiation of the proplastid during the embryo development and in plastid differentiation linked to cell differentiation, morphogenesis and organogenesis during the plant life cycle.
13	PbCAMTA14	3702.Q3EC11	60.4	384.8	PAT23	Probable protein S-acyltransferase 23; Palmitoyl acyltransferase; Belongs to the DHHC palmitoyltransferase family.
14	PbCAMTA15	3702.Q52T38	75.9	688.3	PAT24	Protein S-acyltransferase 24; Palmitoyltransferase involved in cell growth regulation. Belongs to the DHHC palmitoyltransferase family.
15	PbCAMTA16	3702.Q52T38	75.4	690.3	PAT24	Protein S-acyltransferase 24; Palmitoyltransferase involved in cell growth regulation. Belongs to the DHHC palmitoyltransferase family.
16	PbCAMTA17	3702.Q52T38	74.7	624.4	PAT24	Protein S-acyltransferase 24; Palmitoyltransferase involved in cell growth regulation. Belongs to the DHHC palmitoyltransferase family.
