# Supplementary material for: The Vital Role of the CAMTA Gene Family in Phoebe bournei in Response to Drought, Heat, and Light Stress
Source: Int J Mol Sci. 2024 Sep 10;25(18):9767. doi: 10.3390/ijms25189767 (PMC11432206; doi:10.3390/ijms25189767)
Supplement: Supplementary file 1 [file ijms-25-09767-s001.zip › Table S5.xls]

## Sheet: Table 5
Table 5. The relative expression of PbCAMTA under PEG, heat, and light.
Trestment	Time	PbCAMTA1			PbCAMTA2			PbCAMTA4			PbCAMTA6			PbCAMTA8			PbCAMTA12			PbCAMTA16			PbCAMTA17
PEG	0h	0.922536	0.79076	1.2867	0.901278	0.863712	1.23501	0.936321	0.871862	1.19182	1.058	0.802545	1.13946	0.869035	0.901338	1.22963	1.06123	0.854352	1.08442	0.984602	0.785721	1.22968	0.98556	0.880733	1.13371
	4h	17.8415	19.3387	17.7356	6.56357	8.37452	6.44071	8.27748	9.61302	7.42455	7.07988	8.64076	7.10209	8.51011	10.8819	8.58941	4.18428	4.8061	3.58285	6.45742	7.84886	6.2076	4.99258	6.37623	3.9149
	8h	11.6835	8.78657	10.4142	4.82952	3.7392	4.60344	4.78886	3.72308	5.03936	4.37703	3.00727	4.08408	4.65093	3.14369	5.01103	1.39144	0.977372	1.2542	3.61848	2.61527	3.43956	2.14944	1.69634	1.98185
	12h	6.33775	7.18395	5.17034	2.82635	2.50816	2.13084	2.34132	2.18285	1.56457	2.43153	2.11141	1.83025	2.41063	2.25814	1.65038	2.10534	1.72787	0.990838	2.48518	2.36684	1.62652	1.37616	1.98832	1.05861
	24h	1.48967	1.35693	1.41159	1.05726	0.961427	0.833145	1.77587	1.35266	1.7149	0.920832	0.910495	1.00413	1.2705	1.19833	1.31285	0.540843	0.499679	0.527209	0.867824	0.830168	0.921934	0.57801	0.515343	0.61879
Heat	0h	0.922536	0.79076	1.2867	0.901278	0.863712	1.23501	0.936321	0.871862	1.19182	1.058	0.802545	1.13946	0.869035	0.901338	1.22963	1.06123	0.854352	1.08442	0.984602	0.785721	1.22968	0.98556	0.880733	1.13371
	4h	1.15706	1.23305	1.46713	0.901278	0.863712	1.23501	1.9413	2.06301	2.19623	3.74649	3.15876	4.02268	1.47996	1.41913	1.74433	3.73532	3.02997	3.97723	3.50877	3.18109	3.65825	3.45224	3.11374	4.03298
	8h	0.764834	0.594757	0.803785	0.382576	0.323299	0.491913	0.51396	0.661132	0.564777	1.35942	1.41472	1.64252	0.48335	0.640048	0.60511	1.50763	1.44436	1.53847	0.612062	0.6892	0.820616	0.487021	0.48349	0.538115
	12h	2.95128	1.99704	2.36765	1.7694	1.1351	1.07432	2.38041	1.7057	1.82059	7.37726	4.8884	4.59678	3.15193	1.90183	2.30616	7.23318	4.55221	5.03152	4.5778	2.87878	3.1618	2.54079	1.48469	1.67508
	24h	2.10994	2.40628	2.80211	2.10064	2.15463	2.36566	4.05344	4.49281	4.48097	6.20651	6.23664	6.16089	4.30061	5.36061	4.89943	5.7928	5.75868	5.96929	3.21374	3.36633	3.57935	2.53656	2.91629	2.90258
light	0h	0.922536	0.79076	1.2867	0.901278	0.863712	1.23501	0.936321	0.871862	1.19182	1.058	0.802545	1.13946	0.869035	0.901338	1.22963	1.06123	0.854352	1.08442	0.984602	0.785721	1.22968	0.98556	0.880733	1.13371
	24h	0.652369	0.789101	0.790871	1.36635	1.63067	1.35996	1.86489	1.98531	2.01065	2.1543	2.25261	1.99853	1.62832	2.14785	1.64916	2.79055	3.16796	3.29936	1.3228	1.3872	1.44992	1.63111	1.75898	1.90813
	48h	1.7827	1.91633	1.80776	4.50072	4.70642	3.77654	6.13234	6.25701	5.95136	6.33634	7.24098	6.35415	5.45563	4.63361	5.31417	8.26434	8.419	7.07545	5.66983	4.48778	4.68748	6.13204	5.52721	5.9492
	72h	1.00959	0.904773	0.959843	1.83639	2.01452	1.84741	1.77852	2.27349	1.8989	2.58783	3.07886	2.23947	1.53649	1.66203	1.5024	2.03796	2.29129	1.62235	2.41405	2.24184	2.23835	2.21102	2.09546	1.9107
							x
