# Supplementary material for: The Vital Role of the CAMTA Gene Family in Phoebe bournei in Response to Drought, Heat, and Light Stress
Source: Int J Mol Sci. 2024 Sep 10;25(18):9767. doi: 10.3390/ijms25189767 (PMC11432206; doi:10.3390/ijms25189767)
Supplement: Supplementary file 1 [file ijms-25-09767-s001.zip › Table S6.xls]

## Sheet: Sheet1
	Table 6. The SWISS-MODEL workspace was to confirm the structures of PbCAMTA proteins
Structure	Name	Template	GMQE	Oligo-Stage	transmembrane segment	Seq.identity	Seq.similarity	Coverage	Range
=DISPIMG("ID_986B05B6F21843D7A9B5144AB657DE4D",1)	PbCAMTA1	A0A443N7N1.1.A	0.56	Monomer	-	0.709	0.51	0.98	2-1050
=DISPIMG("ID_E736D5050BAF4608AFE68F26149F42B8",1)	PbCAMTA2	A0A443N7N1.1.A	0.59	Monomer	-	0.9328	0.59	1	1-1059
=DISPIMG("ID_93CC8A5C8CC74B52B81C0415D32D0FC7",1)	PbCAMTA3	A0A3S4P8G8.1.A	0.51	Monomer	-	0.9362	0.59	0.85	1-987
=DISPIMG("ID_5D3C207959C44353953218BFE0B6CD21",1)	PbCAMTA4	A0A3S3R6I7.1.A	0.67	Monomer	-	0.9414	0.59	0.99	1-958
=DISPIMG("ID_76B91751161640A59BED1FEFA497267A",1)	PbCAMTA5	A0A3S3R6I7.2.A	0.59	Monomer	-	0.8957	0.57	0.95	8-703
=DISPIMG("ID_1C43E6F8927B48B0BD231A8A34900741",1)	PbCAMTA6	A0A3S3R6I7.3.A	0.57	Monomer	-	0.9511	0.6	0.96	1-1088
=DISPIMG("ID_3C7BC23E67654672B11FA60EC73A7697",1)	PbCAMTA7	A0A3S3R6I7.4.A	0.56	Monomer	-	0.7748	0.54	0.93	1-1112
=DISPIMG("ID_3AA8DE34EEC648D4A21B3F72451C978D",1)	PbCAMTA8	A0A3S3R6I7.5.A	0.59	Monomer	-	0.7288	0.52	0.97	1-975
=DISPIMG("ID_42615E604B2744879B9300936F1A3F53",1)	PbCAMTA9	A0A3S3R6I7.6.A	0.57	Monomer	-	0.8487	0.56	0.98	1-532
=DISPIMG("ID_F9A475CCA2BE4E8EBCFAED55205976EE",1)	PbCAMTA10	A0A3S3R6I7.7.A	0.72	Monomer	-	0.9824	0.6	1	1-340
=DISPIMG("ID_0D48E485592548CCAF25376E8E4E1F33",1)	PbCAMTA11	A0A3S3R6I7.8.A	0.59	Monomer	-	0.8957	0.57	0.95	8-703
=DISPIMG("ID_09B1583E4A504A9C94D7ACA0CF3767FB",1)	PbCAMTA12	A0A3S3R6I7.9.A	0.65	Monomer	-	0.9235	0.58	0.97	1-350
=DISPIMG("ID_8A759732A37642709F224E55BFAE1689",1)	PbCAMTA13	A0A3S3R6I7.10.A	0.75	Monomer	-	0.7	0.51	0.95	1-317
=DISPIMG("ID_183833221D664BA09BD438F9B8035E05",1)	PbCAMTA14	A0A3S3R6I7.11.A	0.85	Monomer	+	0.7027	0.53	0.98	1-539
=DISPIMG("ID_B3C2F0AC7C2B48349DAEF696B0EA29D6",1)	PbCAMTA15	I1MU18.1.A m	0.79	Monomer	+	0.7798	0.55	0.98	1-623
=DISPIMG("ID_BA0BD0EE843C493FABFA81EDE6308EDE",1)	PbCAMTA16	I1MU18.1.A m	0.78	Monomer	+	0.7902	0.55	0.97	1-624
=DISPIMG("ID_64FF6C36CC974403A843B5A7B00626E7",1)	PbCAMTA17	I1MU18.1.A m	0.79	Monomer	+	0.7571	0.54	0.94	3-569
